# Supplementary material for: Functional Food Potential of Magnolia liliiflora Leaves: Chemical Profiling of Bioactive Lignans and Their Anti-Inflammatory Effects in LPS-Activated Microglia
Source: Nutrients. 2026 May 29;18(11):1749. doi: 10.3390/nu18111749 (PMC13258255; doi:10.3390/nu18111749)
Supplement: Supplementary file 1 [file nutrients-18-01749-s001.zip]

Archive with 1 entries (1 files):
- nutrients-4302606-supplementary.pdf
